# Supplementary material for: Real-Time On-Site Monitoring of Viruses in Wastewater Using Nanotrap® Particles and RICCA Technologies
Source: Biosensors (Basel). 2024 Feb 21;14(3):115. doi: 10.3390/bios14030115 (PMC10967975; doi:10.3390/bios14030115)
Supplement: Supplementary file 1 [file biosensors-14-00115-s001.zip]

Archive with 1 entries (1 files):
- biosensors-2849868-supplementary.pdf
